# Supplementary material for: Donor Plasmid Optimization Enhances Expression of Feline Parvovirus VP2 Protein in the Baculovirus Expression Vector System
Source: Vaccines (Basel). 2026 Jan 10;14(1):77. doi: 10.3390/vaccines14010077 (PMC12846515; doi:10.3390/vaccines14010077)
Supplement: Supplementary file 1 [file vaccines-14-00077-s001.zip]

Archive with 1 entries (1 files):
- vaccines-4070634-supplementary.pdf
